# Supplementary material for: Sparse Sensing and Machine Learning for Rapid Calibration of Defect Detection with rf Atomic Magnetometers
Source: Sensors (Basel). 2025 Nov 13;25(22):6930. doi: 10.3390/s25226930 (PMC12656515; doi:10.3390/s25226930)
Supplement: Supplementary file 1 [file sensors-25-06930-s001.zip]

Archive with 1 entries (1 files):
- sensors-3920812-supplementary.pdf
